# Supplementary material for: Phylogenetics and evolution of Digitaria grasses, including cereal crops fonio, raishan and Polish millet
Source: Ann Bot. 2025 Oct 6;137(1):141–57. doi: 10.1093/aob/mcaf212 (PMC12784079; doi:10.1093/aob/mcaf212)
Supplement: mcaf212_Supplementary_Data [file mcaf212_supplementary_data.zip]

Archive with 2 entries (2 files):
- Fonio phylo Supplementary tables.xlsx
- Fonio supplementary figures.pdf
