# Supplementary material for: Phylogenetics and evolution of Digitaria grasses, including cereal crops fonio, raishan and Polish millet
Source: Ann Bot. 2025 Oct 6;137(1):141–57. doi: 10.1093/aob/mcaf212 (PMC12784079; doi:10.1093/aob/mcaf212)
Supplement: mcaf212_Supplementary_Data [file mcaf212_supplementary_data.zip › Fonio phylo Supplementary tables.xlsx]

## Sheet: S1 specimens
Code	Species	Country	Barcode/Herbarium	Collection
GB_ 1	Digitaria iburua	#VALUE!	K000281531	Lamb 54
GB_ 11	Digitaria leptorhachis	#VALUE!	K001390870	J.B Hall 3184
GB_ 12	Digitaria gayana	#VALUE!	K001390877	M. Saadou 544
GB_ 14	Digitaria gibbosa	#VALUE!	K001390886	I.B. Wilson 157
GB_ 16	Digitaria compressa	#VALUE!	K001390875	A. Blair Rains 207
GB_ 17	Digitaria argillacea	#VALUE!	K001390876	W. de Wilde 776
GB_ 18	Digitaria gayana	#VALUE!	K000798242	F.F. Merklinger 15
GB_ 19	Digitaria horizontalis	#VALUE!	K001390884	R.Rose Innes 32704
GB_ 2	Digitaria fuscescens	#VALUE!	K001390857	J.B. Hall 3304
GB_ 21	Digitaria monodactyla	#VALUE!	Silica	Jo Osborne 1102
GB_ 22	Digitaria ternata	#VALUE!	Silica	Jo Osborne JO990
GB_ 24	Digitaria radicosa	#VALUE!	Silica	Vorontsova 2116
GB_ 25	Digitaria eriantha	#VALUE!	K	Vorontsova 2320
GB_ 27	Digitaria longiflora	#VALUE!	Silica	JMK 191
GB_ 29	Digitaria velutina	#VALUE!	K001390871	R. Wheeler Harris 369
GB_ 31	Digitaria perrottetii	#VALUE!	K000798240	F.F. Merklinger 104
GB_ 33	Digitaria nuda	#VALUE!	K001390872	R.Rose Innes 31735
GB_ 35	Digitaria nuda	#VALUE!	K001390873	R.A. Farrow 104
GB_ 36	Digitaria acuminatissima	#VALUE!	K001390880	R.N. Munro 21
GB_ 38	Digitaria bicornis	#VALUE!	K000004523	L.R Noblick 3010
GB_ 39	Digitaria ternata	#VALUE!	K001390867	J.B. Hall 636
GB_ 4	Digitaria exilis	#VALUE!	K001390864	DP 1002
GB_ 40	Digitaria argyrotricha	#VALUE!	K001390842	Scholz, H. 1096
GB_ 41	Digitaria aristulata	#VALUE!	K000392173	Lean, O.B. 40
GB_ 42	Digitaria debilis	#VALUE!	K001061715	X.M. van der Burgt 1771
GB_ 44	Digitaria pseudodiagonalis	#VALUE!	K000436025	Cheek, M. 12596
GB_ 45	Digitaria atrofusca	#VALUE!	K001390856	Morton & Gledhill 3127
GB_ 46	Digitaria insularis	#VALUE!	K001390845	J.M. Lock 44103
GB_ 47	Digitaria diagonalis	#VALUE!	K000615548	I. Darbyshire 471
GB_ 48	Digitaria longiflora	#VALUE!	K000798241	F.F. Merklinger 65
GB_ 5	Digitaria exilis	#VALUE!	K001390861	DP 1001
GB_ 52	Digitaria compacta	#VALUE!	K	Hooker and Thomson s.n.
GB_ 53	Digitaria abyssinica	#VALUE!	K	Pohl 13001
GB_ 54	Digitaria abyssinica	#VALUE!	K	Gilbert 1894
GB_ 56	Digitaria sanguinalis	#VALUE!	K	Pegler 2015
GB_ 59	Digitaria seminuda	#VALUE!	K001424854	Forsyth Major 214
GB_ 60	Digitaria cruciata	#VALUE!	K	Stainton, sykes and williams 4456
GB_ 61	Digitaria ciliaris	#VALUE!	K	Lindeman & Haas 459
GB_ 62	Digitaria ciliaris	#VALUE!	K	Hakim s.n.
GB_ 63	Digitaria ciliaris	#VALUE!	K	NFR 86
GB_ 64	Digitaria eriantha	#VALUE!	K	W L Astle 2949
GB_ 65	Digitaria Milanjiana	#VALUE!	K	H J Schlieben 3861
GB_ 68	Digitaria sanguinalis	#VALUE!	K	Steward 26651
GB_ 69	Digitaria humbertii	#VALUE!	K	NFR 66
GB_ 7	Digitaria longiflora	#VALUE!	K000392172	Scholz, H. 125
GB_ 71	Digitaria thwaitesii	#VALUE!	P02232651	Balansa, B. s.n.
GB_ 72	Digitaria madagascariensis	#VALUE!	K	LMACK 513
GB_ 73	Digitaria madagascariensis	#VALUE!	K	LMACK 508
GB_ 74	Digitaria perrieri	#VALUE!	K	DRM 230
GB_ 8	Digitaria delicatula	#VALUE!	K001390866	R.Rose Innes 31930
GB_ 81	Digitaria cruciata	#VALUE!	K	Stainton, sykes and williams 3634
GB_ 82	Digitaria villosa	#VALUE!	K	Gould 12397
GB_ 84	Digitaria ischaemum	#VALUE!	K	Chase 10783
GB_ 85	Digitaria abludens	#VALUE!	K	Williams 7068
GB_ 86	Digitaria pennata	#VALUE!	K003798762	Rose Innes, R. 810
GB_ 87	Digitaria violascens	#VALUE!	K	Hashimoto 1527
GB_ 89	Digitaria neesiana	#VALUE!	K001075881	Irwin & Soderstrom 6769
GB_ 9	Digitaria abyssinica	#VALUE!	K001390869	P. Tuley 1849
GB_ 91	Digitaria phaeothrix	#VALUE!	K001102983	Clayton 4437
GB_ 92	Digitaria setigera	#VALUE!	K	Clayton 5338
GB_ 93	Digitaria setigera	#VALUE!	K	Ying Hu 8765
GB_ 95	Digitaria cruciata	#VALUE!	K	Stainton, sykes and williams 3989
GB_ 96	Digitaria pennata	#VALUE!	K003795120	Kabir 15248
GB_999	Digitaria sanguinalis	#VALUE!	IPK genebank - DIG121, 1968	DIG121

## Sheet: S2 hybpiper stats
	NumReads	ReadsMapped	PctOnTarget	GenesMapped	GenesWithContigs	GenesWithSeqs	GenesAt25pct	GenesAt50pct
GB01	347	262	259	239	189	76	0	1
GB02	348	298	296	272	223	113	0	0
GB04	351	305	301	271	237	147	0	3
GB05	352	310	304	290	244	167	0	2
GB07	350	315	310	298	269	183	0	6
GB08	353	330	321	305	265	198	0	30
GB09	351	316	309	296	247	146	0	20
GB11	352	317	310	298	248	163	1	1
GB12	351	314	308	299	270	200	0	5
GB14	351	319	315	305	259	168	1	8
GB16	350	322	316	301	271	197	0	8
GB17	352	316	310	290	245	154	0	8
GB18	350	317	313	299	262	188	0	2
GB21	352	277	272	256	210	113	0	5
GB22	351	318	312	303	273	196	0	25
GB24	353	320	319	309	287	214	0	6
GB25	352	318	312	298	253	165	0	6
GB27	353	332	325	307	266	198	0	33
GB29	351	323	319	307	279	217	1	4
GB31	353	324	320	315	286	231	1	10
GB33	352	324	317	297	249	166	0	0
GB35	352	325	323	306	257	173	0	27
GB36	353	320	316	300	264	184	0	28
GB38	350	313	311	295	250	162	0	13
GB39	353	331	326	311	269	182	0	20
GB40	352	317	307	293	253	172	0	9
GB41	351	323	317	309	281	207	0	1
GB42	350	302	301	290	267	205	0	17
GB44	351	307	305	303	275	220	0	7
GB45	349	317	308	293	252	168	0	11
GB46	350	303	296	277	228	135	1	15
GB47	351	300	296	291	265	197	0	5
GB48	351	311	306	293	267	191	1	4
GB52	342	320	318	297	251	155	1	4
GB53	349	324	321	308	262	167	0	17
GB54	348	327	321	304	258	158	0	11
GB56	343	315	314	287	235	131	0	0
GB59	335	306	302	273	223	115	0	0
GB60	343	319	319	303	268	174	0	4
GB61	352	323	320	303	259	174	0	14
GB62	347	326	324	299	254	150	1	4
GB63	344	317	314	290	232	127	0	1
GB64	350	325	323	311	272	196	0	3
GB65	316	260	254	218	135	55	0	0
GB68	285	189	186	134	48	15	0	0
GB69	349	330	326	303	242	144	0	5
GB72	350	323	321	316	305	259	1	5
GB73	347	321	317	309	289	233	0	2
GB74	346	319	312	292	245	172	0	0
GB81	348	323	319	305	269	190	0	16
GB82	341	320	314	293	241	148	0	5
GB84	351	326	310	298	264	191	0	70
GB85	346	326	324	298	249	151	0	5
GB86	350	329	320	310	274	195	0	41
GB87	343	322	320	294	234	128	0	3
GB89	335	287	281	247	179	84	0	0
GB91	340	299	297	274	200	81	0	0
GB92	347	321	317	296	244	143	2	3
GB93	341	314	312	289	228	127	0	5
GB95	348	318	317	293	250	161	0	5
GB96	223	128	118	64	14	4	0	0
	345.033	309.885	305.262	287.279	244	161.049	0.180328	9.22951
